# Supplementary material for: Associations of Tea Consumption With the Risk of All‐Cause and Cause‐Specific Mortality Among Adults With Type 2 Diabetes: A Prospective Cohort Study in China
Source: J Diabetes. 2025 Jan 20;17(1):e70040. doi: 10.1111/1753-0407.70040 (PMC11744464; doi:10.1111/1753-0407.70040)
Supplement: Supplementary file 1 — Data S1. [file JDB-17-e70040-s001.zip]

Archive with 6 entries (6 files):
- BRA2020090.pdf
- H2023022.pdf
- jdb70040-sup-0001-Supinfo.docx
- K201105.pdf
- M2020085.pdf
- SS202010.pdf
